# Supplementary material for: Impact of Caloric Restriction in Breast Cancer Patients Treated with Neoadjuvant Chemotherapy: A Prospective Case Control Study
Source: Nutrients. 2023 Nov 4;15(21):4677. doi: 10.3390/nu15214677 (PMC10648206; doi:10.3390/nu15214677)
Supplement: Supplementary file 1 [file nutrients-15-04677-s001.zip]

Archive with 1 entries (1 files):
- nutrients-2662276-supplementary.pdf
